# Supplementary material for: Molecular Characterization and Cross-Reactivity of Feline Calicivirus Circulating in Southwestern China
Source: Viruses. 2021 Sep 12;13(9):1812. doi: 10.3390/v13091812 (PMC8473038; doi:10.3390/v13091812)
Supplement: Supplementary file 1 [file viruses-13-01812-s001.zip]

Archive with 1 entries (1 files):
- viruses-1367179-supplementary.pdf
